# Supplementary material for: Racial disparities in metastatic colorectal cancer outcomes revealed by tumor microbiome and transcriptome analysis with bevacizumab treatment
Source: Front Pharmacol. 2024 Jan 31;14:1320028. doi: 10.3389/fphar.2023.1320028 (PMC10864621; doi:10.3389/fphar.2023.1320028)
Supplement: Supplementary file 1 [file Table2.XLSX]

## Sheet: Sheet1
	P-Value	Fold Change (median of group1 / median of group2)
Haloarcula marismortui	0.0270677	26.8826
Haloarcula marismortui ATCC 43049	0.0270677	26.8826
Methanobacterium formicicum	0.0169807	14.3372
Methanococcus vannielii SB	0.0226952	6.34392
Methanococcus vannielii	0.0226952	6.34392
Methanosarcina barkeri	0.0481965	6.23392
Methanohalophilus halophilus	0.0285813	5.97646
Acidianus sp. HS-5	0.0443013	2.80967
Acidianus manzaensis	0.0443013	2.59549
Salmonella enterica	0.0373039	2.38197
Alteromonas macleodii	0.0492405	0.293415
Rhodococcus qingshengii	0.0341734	0.20144
Sulfurovum sp. HSL1-3	0.0378711	0.192364
Novosphingobium resinovorum	0.0473988	0.105066
Sphingobium herbicidovorans	0.0371219	0.0742093
Komagataeibacter intermedius	0.000134231	0
Komagataeibacter intermedius AF2	0.000134231	0
Chelatococcus sp. CO-6	0.000134231	0
Cellulomonas sp. WB94	0.00166253	0
Brucella anthropi	0.00209556	0
Microvirga roseola	0.00209556	0
Phaeobacter inhibens	0.00209556	0
Cupriavidus pinatubonensis	0.00219424	0
Acinetobacter cumulans	0.00219424	0
Gordonia polyisoprenivorans VH2	0.00219424	0
Gordonia polyisoprenivorans	0.00219424	0
Rhodococcus rhodochrous	0.00219424	0
Sphingomonas sp. NBWT7	0.00219424	0
Mycobacterium sp. IDR2000157661	0.00219424	0
Cutibacterium acnes subsp. defendens	0.00219424	0
Rhodococcus oxybenzonivorans	0.00219424	0
Sphingobium sp. EP60837	0.00219424	0
Limosilactobacillus fermentum	0.0026299	0
Aliarcobacter cryaerophilus	0.00439316	0
Fischerella sp. NIES-4106	0.00519456	0
Rhizobium daejeonense	0.00641963	0
Methylorubrum extorquens AM1	0.00927758	0
Pandoraea faecigallinarum	0.0110945	0
Yersinia pestis	0.0132209	0
Methanolacinia petrolearia DSM 11571	0.0134797	0
Methanolacinia petrolearia	0.0134797	0
Pararhizobium sp. T808	0.0156998	0
Haliscomenobacter hydrossis DSM 1100	0.0193926	0
Pantoea stewartii	0.0193926	0
Haliscomenobacter hydrossis	0.0193926	0
Pantoea stewartii subsp. stewartii DC283	0.0193926	0
Pantoea stewartii subsp. stewartii	0.0193926	0
Borreliella bissettiae	0.0193926	0
Sphingobium sp. RAC03	0.021341	0
Methylorubrum extorquens	0.0219264	0
Stutzerimonas stutzeri	0.0238234	0
Rhodococcus sp. USK10	0.0238234	0
Xanthomonas hortorum	0.0238234	0
Halalkalicoccus jeotgali B3	0.0238234	0
Mycolicibacterium madagascariense	0.0238234	0
Halalkalicoccus jeotgali	0.0238234	0
Escherichia albertii	0.0238234	0
Halorubrum sp. DM2	0.0238234	0
Streptomyces sp. SYP-A7193	0.0238234	0
Campylobacter hominis	0.027068	0
Sphingomonas sp. H160509	0.0291069	0
Methylorubrum populi	0.0291069	0
Aliarcobacter butzleri	0.0291069	0
Levilactobacillus brevis	0.0291069	0
Pseudonocardia oceani	0.0291069	0
Mycolicibacterium sp. CBMA 213	0.0291069	0
Sinorhizobium medicae WSM1115	0.0291069	0
Rhizobium sp. BG6	0.0291069	0
Rhodococcus sp. AQ5-07	0.0291069	0
Escherichia phage vB_EcoM-G28	0.0352526	0
Sphingobium sp. CAP-1	0.0352526	0
Sphingopyxis granuli	0.0352526	0
Candidatus Borreliella tachyglossi	0.0352526	0
Streptomyces sp. FR1	0.0352526	0
Campylobacter novaezeelandiae	0.0352526	0
Deinococcus proteolyticus MRP	0.0352526	0
Acinetobacter sedimenti	0.0352526	0
Acinetobacter towneri	0.0352526	0
Streptomyces phage TurkishDelight	0.0352526	0
Pseudoalteromonas sp. CF6-2	0.0352526	0
Gordonia phage Sixama	0.0352526	0
Chlamydia psittaci	0.0352526	0
Aurantimonas phage AmM-1	0.0352526	0
Sphingopyxis lindanitolerans	0.0352526	0
Komagataeibacter nataicola	0.0352526	0
Cereibacter azotoformans	0.0352526	0
Treponema succinifaciens DSM 2489	0.0352526	0
Glutamicibacter arilaitensis	0.0352526	0
Glutamicibacter arilaitensis Re117	0.0352526	0
Vibrio phage vB_VpS_PG07	0.0352526	0
Acinetobacter sp. NCu2D-2	0.0352526	0
Pogseptimavirus PG07	0.0352526	0
Treponema succinifaciens	0.0352526	0
Streptomyces sp. M54	0.0352526	0
Salmonella phage vB_STy-RN29	0.0352526	0
Escherichia phage ST0	0.0352526	0
Arthrobacter phage Popper	0.0352526	0
Escherichia virus ST0	0.0352526	0
Sphingobium sp. JS3065	0.0352526	0
Rhizobium acidisoli	0.0352526	0
Streptomyces tsukubensis	0.0352526	0
Paracoccus haeundaensis	0.0352526	0
Deinococcus proteolyticus	0.0352526	0
Zwiesel bat banyangvirus	0.0352526	0
Streptomyces sp. 604F	0.0352526	0
Bordetella pseudohinzii	0.0352526	0
Dabie bandavirus	0.0352526	0
Muir Springs virus	0.0352526	0
Barhavirus muir	0.0352526	0
Apis rhabdovirus 3	0.0352526	0
Variovorax sp. SRS16	0.0352526	0
Pseudoalteromonas donghaensis	0.0352526	0
Peribacillus frigoritolerans	0.0352526	0
Bidens mosaic virus	0.0352526	0
Wenling crossorhombus picornavirus	0.0352526	0
Burkholderia glumae BGR1	0.0352526	0
Gammanudivirus pemonodonis	0.0352526	0
Enterococcus casseliflavus	0.0352526	0
Acidithiobacillus ferrivorans	0.0352526	0
Penaeus monodon nudivirus	0.0352526	0
Acinetobacter pseudolwoffii	0.0352526	0
Bacillus sp. JAS24-2	0.0352526	0
Burkholderia cepacia	0.0352526	0
Vagococcus lutrae	0.0352526	0
Rhizobium laguerreae	0.0352526	0
Halomonas sp. KO116	0.0352526	0
Arthrobacter sp. YA7-1	0.0352526	0
Methylorubrum extorquens DM4	0.0352526	0
Bradyrhizobium barranii subsp. apii	0.0352526	0
Polymorphobacter megasporae	0.0352526	0
Synechococcus phage S-H38	0.0352526	0
Dehalococcoides mccartyi	0.0352526	0
Psychrobacter sp. YP14	0.0352526	0
Tequatrovirus ecomg28	0.0352526	0
Sphingomonas sp. LK11	0.0352526	0
Acinetobacter phage vB_AbaM_B09_Aci05	0.0352526	0
Methylotuvimicrobium alcaliphilum	0.0352526	0
Borreliella bissettiae DN127	0.0352526	0
Photobacterium profundum SS9	0.0352526	0
Photobacterium profundum	0.0352526	0
Thioclava electrotropha	0.0352526	0
Ruegeria pomeroyi DSS-3	0.0352526	0
Ruegeria pomeroyi	0.0352526	0
Saclayvirus Aci05	0.0352526	0
Streptomyces sp. 769	0.0352526	0
Methylobacterium sp. 4-46	0.0352526	0
Herbaspirillum seropedicae	0.0352526	0
Methylotuvimicrobium alcaliphilum 20Z	0.0352526	0
Caballeronia sp. SL2Y3	0.0352526	0
Staphylococcus pseudintermedius	0.0352526	0
Erwinia sp. E602	0.0352526	0
Synechococcus phage S-CAM7	0.0352526	0
Mazuvirus scam7	0.0352526	0
Bacteroides ovatus	0.0352526	0
Methanothermobacter sp. THM-1	0.0352526	0
Prochlorococcus phage P-SSM4	0.0352526	0
Candidatus Nitrosopumilus sp. SW	0.0352526	0
Ronodorvirus ssm4	0.0352526	0
Nitrosococcus oceani	0.0352526	0
Pseudonocardia sp. HH130630-07	0.0352526	0
Mycolicibacterium alvei	0.0352526	0
Kayvirus G15	0.0352526	0
Heliothis zea nudivirus	0.0352526	0
Staphylococcus phage G15	0.0352526	0
Acinetobacter johnsonii	0.0352526	0
Zebra finch circovirus	0.0352526	0
Streptomyces sp. RLB1-9	0.0352526	0
Pseudomonas sp. MPC6	0.0352526	0
Crangon crangon nudivirus	0.0352526	0
Gammanudivirus cracrangoni	0.0352526	0
Micromonas pusilla virus 12T	0.0352526	0
Tetraselmis virus 1	0.0352526	0
Invertebrate iridescent virus 22	0.0352526	0
Vibrio alginolyticus	0.0352526	0
Sutcliffiella horikoshii	0.0352526	0
Invertebrate iridescent virus 6	0.0352526	0
Mollivirus sibericum	0.0352526	0
Sphingobium amiense	0.0352526	0
Streptomyces sp. CA-256286	0.0352526	0
Cafeteria roenbergensis virus BV-PW1	0.0352526	0
Cafeteria roenbergensis virus	0.0352526	0
Rheavirus sinusmexicani	0.0352526	0
Agrobacterium phage Atu_ph07	0.0352526	0
Moumouvirus goulette	0.0352526	0
Fibrisoma limi	0.0352526	0
Haladaptatus sp. YSMS36	0.0352526	0
Helicoverpa zea nudivirus 2	0.0352526	0
Salmonella sp.	0.0352526	0
Pandoravirus dulcis	0.0352526	0
Bacillus thuringiensis serovar indiana	0.0352526	0
Aromatoleum anaerobium	0.0352526	0
Acinetobacter nosocomialis	0.0352526	0
Synechococcus elongatus UTEX 3055	0.0352526	0
Aeromonas sp. Ne-1	0.0352526	0
Gluconobacter oxydans H24	0.0352526	0
Gluconobacter oxydans	0.0352526	0
Runella rosea	0.0352526	0
Methylobacterium sp. WL1	0.0352526	0
Circovirus zebrafinch	0.0352526	0
Spartinivicinus ruber	0.0352526	0
Neodiprion sertifer nucleopolyhedrovirus	0.0352526	0
Gammabaculovirus nesertiferis	0.0352526	0
Staphylococcus pasteuri	0.0352526	0
Fibrisoma limi BUZ 3	0.0352526	0
Leuconostoc gasicomitatum	0.0352526	0
Sphingopyxis macrogoltabida	0.0352526	0
Avian myeloblastosis virus	0.0352526	0
Ectropis obliqua nucleopolyhedrovirus	0.0352526	0
Alphabaculovirus ecobliquae	0.0352526	0
Lymantria dispar multiple nucleopolyhedrovirus	0.0352526	0
Alphabaculovirus lydisparis	0.0352526	0
Acanthamoeba castellanii medusavirus	0.0352526	0
Acinetobacter sp. NEB149	0.0352526	0
Ishigurovirus osborne	0.0352526	0
Aeromonas phage 65	0.0352526	0
Tautonia plasticadhaerens	0.0352526	0
Leuconostoc gasicomitatum KG16-1	0.0352526	0
Polybotosvirus Atuph07	0.0352526	0
Rhizobium leguminosarum bv. viciae 248	0.0352526	0
Antarctobacter heliothermus	0.0352526	0
Negarvirus WP2	0.0352526	0
Cyanophage P-RSM6	0.0352526	0
Yado-kari virus 3	0.0352526	0
Agrobacterium sp. 13-2099-1-2	0.0352526	0
Levilactobacillus brevis KB290	0.0352526	0
Novosphingobium aromaticivorans	0.0352526	0
Methylomonas sp. DH-1	0.0352526	0
Serratia proteamaculans	0.0352526	0
Vibrio cyclitrophicus	0.0352526	0
Spirosoma oryzicola	0.0352526	0
Betayadokarivirus sanbani	0.0352526	0
Cotonvirus japonicus	0.0352526	0
Flagellatimonas centrodinii	0.0352526	0
Methylomonas koyamae	0.0352526	0
Burkholderia sp. FERM BP-3421	0.0352526	0
Flavobacterium phage vB_FspM_immuto_2-6A	0.0352526	0
Neisseria lactamica	0.0352526	0
Immutovirus immuto	0.0352526	0
Hymenobacter sp. BRD128	0.0352526	0
Klebsiella phage N1M2	0.0352526	0
Sinorhizobium meliloti RU11/001	0.0352526	0
Loigolactobacillus bifermentans	0.0352526	0
Pseudomonas putida DOT-T1E	0.0352526	0
Candidatus Hamiltonella defensa	0.0352526	0
Agrobacterium phage Atu_ph04	0.0352526	0
Salmonella enterica subsp. enterica serovar Milwaukee str. SA19950795	0.0352526	0
Salmonella enterica subsp. enterica serovar Milwaukee	0.0352526	0
Moumouvirus	0.0352526	0
Micrococcus sp. MG-2010-D12	0.0352526	0
Corynebacterium mustelae	0.0352526	0
Escherichia phage SSL-2009a	0.0352526	0
Psychrobacter sp. P2G3	0.0352526	0
Novosphingobium aromaticivorans DSM 12444	0.0352526	0
Aminobacter sp. NyZ550	0.0352526	0
Sphingomonas sp. AP4-R1	0.0352526	0
Prochlorococcus phage P-SSM2	0.0352526	0
Clostridium botulinum C/D str. It1	0.0352526	0
Sulfitobacter sp. S223	0.0352526	0
Enterococcus sp. FDAARGOS_375	0.0352526	0
Sphingobium sp. SCG-1	0.0352526	0
Dhillonvirus SSL2009a	0.0352526	0
Salacisavirus pssm2	0.0352526	0
Sphingomonas bisphenolicum	0.0352526	0
Vibrio phage ValB1MD-2	0.0352526	0
Valbvirus ValB1MD2	0.0352526	0
Erwinia phage phiEaH2	0.0352526	0
Erskinevirus EaH2	0.0352526	0
Roseivivax sp. THAF197b	0.0352526	0
Lactococcus phage WP-2	0.0352526	0
Rhizobium sp. T136	0.0352526	0
Caballeronia sp. Lep1P3	0.0363349	0
Enterococcus gilvus	0.0391624	0
Moraxella osloensis	0.0449433	0
Adhaeribacter radiodurans	0.0449433	0
Caldisphaera lagunensis	0.0467513	0
Caldisphaera lagunensis DSM 15908	0.0467513	0
Candidatus Nanohalobium constans	0.0467513	0
Pasteurella multocida subsp. septica	0.0467513	0
