# Supplementary material for: Racial disparities in metastatic colorectal cancer outcomes revealed by tumor microbiome and transcriptome analysis with bevacizumab treatment
Source: Front Pharmacol. 2024 Jan 31;14:1320028. doi: 10.3389/fphar.2023.1320028 (PMC10864621; doi:10.3389/fphar.2023.1320028)
Supplement: Supplementary file 2 [file Table3.XLSX]

## Sheet: Sheet1
	P-Value	Fold Change (median of group1 / median of group2)
Haloarcula marismortui	0.0385762	23.1584
Methanobacterium formicicum	0.0419636	8.97557
Shinella sp. PSBB067	0.0354871	0.166184
Valbvirus ValB1MD2	2.45188e-11	0
Klebsiella phage N1M2	2.45188e-11	0
Agrobacterium phage Atu_ph04	2.45188e-11	0
Streptomyces phage TurkishDelight	2.45188e-11	0
Aurantimonas phage AmM-1	2.45188e-11	0
Gordonia phage Sixama	2.45188e-11	0
Arthrobacter phage Popper	2.45188e-11	0
Vibrio phage vB_VpS_PG07	2.45188e-11	0
Pogseptimavirus PG07	2.45188e-11	0
Salmonella phage vB_STy-RN29	2.45188e-11	0
Escherichia phage ST0	2.45188e-11	0
Escherichia virus ST0	2.45188e-11	0
Tequatrovirus ecomg28	2.45188e-11	0
Acinetobacter phage vB_AbaM_B09_Aci05	2.45188e-11	0
Saclayvirus Aci05	2.45188e-11	0
Synechococcus phage S-CAM7	2.45188e-11	0
Mazuvirus scam7	2.45188e-11	0
Prochlorococcus phage P-SSM4	2.45188e-11	0
Ronodorvirus ssm4	2.45188e-11	0
Synechococcus phage S-H38	2.45188e-11	0
Zwiesel bat banyangvirus	2.45188e-11	0
Dabie bandavirus	2.45188e-11	0
Muir Springs virus	2.45188e-11	0
Barhavirus muir	2.45188e-11	0
Apis rhabdovirus 3	2.45188e-11	0
Bidens mosaic virus	2.45188e-11	0
Immutovirus immuto	2.45188e-11	0
Streptomyces sp. M54	2.45188e-11	0
Flavobacterium phage vB_FspM_immuto_2-6A	2.45188e-11	0
Negarvirus WP2	2.45188e-11	0
Neodiprion sertifer nucleopolyhedrovirus	2.45188e-11	0
Gammabaculovirus nesertiferis	2.45188e-11	0
Neodiprion abietis NPV	2.45188e-11	0
Helicoverpa zea nudivirus 2	2.45188e-11	0
Heliothis zea nudivirus	2.45188e-11	0
Zebra finch circovirus	2.45188e-11	0
Neisseria lactamica	2.45188e-11	0
Crangon crangon nudivirus	2.45188e-11	0
Gammanudivirus cracrangoni	2.45188e-11	0
Micromonas pusilla virus 12T	2.45188e-11	0
Invertebrate iridescent virus 22	2.45188e-11	0
Levilactobacillus brevis KB290	2.45188e-11	0
Wenling crossorhombus picornavirus	2.45188e-11	0
Invertebrate iridescent virus 6	2.45188e-11	0
Agrobacterium phage Atu_ph07	2.45188e-11	0
Polybotosvirus Atuph07	2.45188e-11	0
Escherichia phage SSL-2009a	2.45188e-11	0
Dhillonvirus SSL2009a	2.45188e-11	0
Vibrio phage ValB1MD-2	2.45188e-11	0
Erwinia phage phiEaH2	2.45188e-11	0
Erskinevirus EaH2	2.45188e-11	0
Lactococcus phage WP-2	2.45188e-11	0
Paracoccus haeundaensis	2.45188e-11	0
Streptomyces roseochromogenus	2.45188e-11	0
Streptomyces roseochromogenus subsp. oscitans	2.45188e-11	0
Streptomyces roseochromogenus subsp. oscitans DS 12.976	2.45188e-11	0
Mollivirus sibericum	2.45188e-11	0
Corynebacterium striatum	2.45188e-11	0
Escherichia phage vB_EcoM-G28	2.45188e-11	0
Circovirus zebrafinch	2.45188e-11	0
Aeromonas sp. Ne-1	2.45188e-11	0
Methylobacterium sp. WL1	2.45188e-11	0
Acinetobacter towneri	2.45188e-11	0
Acinetobacter sedimenti	2.45188e-11	0
Psychrobacter sp. YP14	2.45188e-11	0
Corynebacterium mustelae	2.45188e-11	0
Sphingobium sp. EP60837	7.53883e-09	0
Gordonia polyisoprenivorans VH2	1.46482e-07	0
Gordonia polyisoprenivorans	1.46482e-07	0
Sinorhizobium medicae WSM1115	1.61121e-07	0
Mycolicibacterium sp. CBMA 213	1.7717e-07	0
Chelatococcus sp. CO-6	5.13867e-07	0
Paludisphaera borealis	3.52591e-06	0
Alphabaculovirus ecobliquae	3.52591e-06	0
Ectropis obliqua nucleopolyhedrovirus	3.52591e-06	0
Roseivivax sp. THAF197b	3.52591e-06	0
Aromatoleum anaerobium	3.52591e-06	0
Synechococcus elongatus UTEX 3055	3.52591e-06	0
Flagellatimonas centrodinii	3.52591e-06	0
Cupriavidus sp. USMAHM13	3.52591e-06	0
Synechococcus elongatus	3.52591e-06	0
Nitrosococcus oceani	3.52591e-06	0
Tetraselmis virus 1	4.07889e-06	0
Salmonella enterica subsp. enterica serovar Milwaukee str. SA19950795	4.07889e-06	0
Moumouvirus	4.07889e-06	0
Salmonella enterica subsp. enterica serovar Milwaukee	4.07889e-06	0
Betayadokarivirus sanbani	4.07889e-06	0
Borreliella bissettiae DN127	4.07889e-06	0
Gequatrovirus G4	4.07889e-06	0
Cafeteria roenbergensis virus BV-PW1	4.07889e-06	0
Yado-kari virus 3	4.07889e-06	0
Moumouvirus goulette	4.07889e-06	0
Methylotuvimicrobium alcaliphilum	4.07889e-06	0
Leisingera sp. NJS204	4.07889e-06	0
Rheavirus sinusmexicani	4.07889e-06	0
Lymantria dispar multiple nucleopolyhedrovirus	4.07889e-06	0
Pseudomonas monteilii	4.07889e-06	0
Haladaptatus sp. YSMS36	4.07889e-06	0
Methylobacterium sp. 4-46	4.07889e-06	0
Methylotuvimicrobium alcaliphilum 20Z	4.07889e-06	0
Alphabaculovirus lydisparis	4.07889e-06	0
Rhizobium sp. T136	4.07889e-06	0
Micrococcus sp. MG-2010-D12	4.07889e-06	0
Cafeteria roenbergensis virus	4.07889e-06	0
Loigolactobacillus bifermentans	4.07889e-06	0
Avian myeloblastosis virus	4.07889e-06	0
Enterobacteria phage ID18	4.07889e-06	0
Haliscomenobacter hydrossis DSM 1100	2.15948e-05	0
Haliscomenobacter hydrossis	2.15948e-05	0
Sphingomonas sp. NBWT7	2.30256e-05	0
Borreliella bissettiae	2.61623e-05	0
Rhodococcus sp. AQ5-07	4.89592e-05	0
Mycolicibacterium madagascariense	9.3791e-05	0
Mycobacterium sp. IDR2000157661	9.92428e-05	0
Aliarcobacter cryaerophilus	0.000166603	0
Pandoravirus dulcis	0.000200545	0
Streptomyces sp. CA-256286	0.000200545	0
Penaeus monodon nudivirus	0.000200545	0
Gammanudivirus pemonodonis	0.000200545	0
Vibrio gazogenes	0.000221082	0
Gluconobacter oxydans H24	0.000221082	0
Xanthomonas hortorum	0.000229173	0
Simplexvirus atelinealpha1	0.000243581	0
Aeromonas sp. ASNIH4	0.000243581	0
Kayvirus G15	0.000243581	0
Photobacterium profundum	0.000243581	0
Photobacterium profundum SS9	0.000243581	0
Staphylococcus phage G15	0.000243581	0
Snyder-Theilen feline sarcoma virus	0.000243581	0
Streptomyces sp. 604F	0.000243581	0
Nostoc sp. 'Lobaria pulmonaria (5183) cyanobiont'	0.000243581	0
Burkholderia cepacia	0.000243581	0
Campylobacter novaezeelandiae	0.000243581	0
Sphingomonas bisphenolicum	0.000243581	0
Feline sarcoma virus (STRAIN HARDY-ZUCKERMAN 4)	0.000243581	0
Acinetobacter sp. NEB149	0.000243581	0
Ateline alphaherpesvirus 1	0.000243581	0
Hardy-Zuckerman feline sarcoma virus	0.000243581	0
Citrobacter sp. RHBSTW-00903	0.000243581	0
Streptomyces aureoverticillatus	0.000243581	0
Brucella anthropi	0.000595233	0
Rhodococcus sp. USK10	0.000674026	0
Rhizobium sp. NZLR1	0.000699207	0
Chroococcidiopsis sp. CCNUC1	0.000914673	0
Acinetobacter cumulans	0.000954927	0
Acinetobacter nosocomialis	0.00157274	0
Acanthamoeba castellanii medusavirus	0.00157274	0
Norovirus GI	0.00157274	0
Norwalk virus	0.00157274	0
Agrobacterium sp. 13-2099-1-2	0.00157274	0
Erwinia persicina	0.00157274	0
Limosilactobacillus fermentum	0.00157355	0
Cupriavidus pinatubonensis	0.00164607	0
Sphingomonas sp. LK11	0.00169245	0
Streptomyces sp. RLB1-9	0.00169245	0
Clostridium botulinum C/D str. It1	0.00169245	0
Acinetobacter pseudolwoffii	0.00169245	0
Enterobacter cancerogenus	0.00169245	0
Fluviispira sanaruensis	0.00169245	0
Lacusarxvirus lacusarx	0.00169245	0
Cbunavirus CB4	0.00169245	0
Sphingobium phage Lacusarx	0.00169245	0
Sphingobium amiense	0.00169245	0
Methylorubrum extorquens DM4	0.00169245	0
Pectobacterium phage vB_PatP_CB4	0.00169245	0
Arthrobacter sp. YA7-1	0.00182049	0
Pseudomonas putida DOT-T1E	0.00182049	0
Streptomyces tsukubensis	0.00182049	0
Sextaecvirus SEP9	0.00182049	0
Staphylococcus phage vB_SepS_SEP9	0.00182049	0
Aminobacter sp. NyZ550	0.00182049	0
Squirrelpox virus	0.00182049	0
Leuconostoc citreum	0.00182049	0
Corynebacterium sp. LK31	0.00182049	0
Cyanophage P-RSM6	0.00182049	0
Methylobacterium oryzae CBMB20	0.00182049	0
Sphingobium sp. SCG-1	0.00195737	0
Tupanvirus soda lake	0.00195737	0
Bordetella pseudohinzii	0.00195737	0
Aureimonas sp. SA4125	0.00195737	0
Cedratvirus A11	0.00195737	0
Aeromonas phage 65	0.00195737	0
Bradyrhizobium barranii subsp. apii	0.00195737	0
Ishigurovirus osborne	0.00195737	0
Pantoea stewartii subsp. stewartii	0.00195907	0
Pantoea stewartii subsp. stewartii DC283	0.00195907	0
Methylorubrum populi	0.00208535	0
Aliarcobacter butzleri	0.00219431	0
Rhodococcus oxybenzonivorans	0.00253466	0
Planktothrix agardhii	0.00264456	0
Methylosinus trichosporium OB3b	0.003031	0
Methylosinus trichosporium	0.003031	0
Streptomyces nigrescens	0.00387526	0
Sphingomonas aliaeris	0.00460224	0
Bosea sp. Tri-49	0.00527295	0
Dehalococcoides mccartyi	0.00553642	0
Anabaena sp. CCAP 1446/1C	0.00553642	0
Synechococcus phage ACG-2014f	0.00587197	0
Methylomonas koyamae	0.00587197	0
Sinorhizobium meliloti RU11/001	0.00587197	0
Prochlorococcus phage P-SSM2	0.00587197	0
Salacisavirus pssm2	0.00587197	0
Enterococcus casseliflavus	0.00587197	0
Atlauavirus tusconc8	0.00587197	0
Thermococcus barossii	0.00599607	0
Burkholderia sp. MBR-1	0.00622574	0
Sphingomonas sp. AP4-R1	0.00622574	0
Vibrio cyclitrophicus	0.00622574	0
Priestia endophytica	0.00622574	0
Erwinia sp. E602	0.00622574	0
Y73 sarcoma virus	0.00659859	0
Apis mellifera filamentous virus	0.00659859	0
Vagococcus lutrae	0.0069914	0
Abelson murine leukemia virus	0.0069914	0
Fujinami sarcoma virus	0.0069914	0
Planococcus versutus	0.0069914	0
Acidithiobacillus ferrivorans	0.0069914	0
Prymnesium kappa virus	0.0069914	0
Borrelia turcica IST7	0.00858034	0
Borrelia turcica	0.00858034	0
Levilactobacillus brevis	0.00911778	0
Sphingobium sp. TKS	0.00939448	0
Methanolacinia petrolearia	0.0104929	0
Methanolacinia petrolearia DSM 11571	0.0104929	0
Candidatus Nanohalobium constans	0.0111811	0
Pseudonocardia autotrophica	0.0113777	0
Halorubrum sp. DM2	0.0120314	0
Yersinia pestis	0.0127248	0
Methylomonas sp. DH-1	0.0130041	0
Methylococcus sp. EFPC2	0.0130041	0
Paenibacillus polymyxa M1	0.0130041	0
Sphingomonas sp. H160509	0.0134394	0
Rhizobium leguminosarum bv. viciae 248	0.0136591	0
Borreliella garinii PBr	0.0136591	0
Methanopyrus sp. SNP6	0.0136591	0
Cotonvirus japonicus	0.0136591	0
Sphingobium sp. CAP-1	0.0136591	0
Burkholderia gladioli	0.014037	0
Herbaspirillum seropedicae	0.0143432	0
Acinetobacter sp. NCu2D-2	0.0143432	0
Pandoraea faecigallinarum	0.0146733	0
Sulfolobus islandicus L.S.2.15	0.0150572	0
Pantoea stewartii	0.0154867	0
Ruegeria pomeroyi DSS-3	0.0158024	0
Polymorphobacter megasporae	0.0158024	0
Mycolicibacterium alvei	0.0158024	0
Ruegeria pomeroyi	0.0158024	0
Thioclava electrotropha	0.0158024	0
Shinella zoogloeoides	0.0162564	0
Hymenobacter sp. BRD128	0.0165798	0
Methanobacterium sp. MZ-A1	0.0165798	0
Adhaeribacter radiodurans	0.0176959	0
Streptomyces liliiviolaceus	0.0205965	0
Novosphingobium sp. P6W	0.0211766	0
Enterococcus gilvus	0.0235576	0
Burkholderia sp. FERM BP-3421	0.0241835	0
Planococcus glaciei	0.0252259	0
Candidatus Borreliella tachyglossi	0.0252259	0
Methanothermobacter sp. THM-1	0.0252259	0
Microvirga roseola	0.0256851	0
Rhizobium hidalgonense	0.026831	0
Cellulomonas sp. WB94	0.0277849	0
Lactobacillus crispatus	0.0279764	0
Roseomonas cervicalis	0.0283954	0
Pseudomonas sp. MPC6	0.0297937	0
Acinetobacter schindleri	0.0297937	0
Halorussus halophilus	0.0303433	0
Peribacillus simplex	0.0310411	0
Streptomyces sp. FR1	0.0310411	0
Pseudonocardia oceani	0.0317011	0
Borrelia parkeri	0.033343	0
Cutibacterium acnes subsp. defendens	0.0334428	0
Moraxella osloensis	0.0353696	0
Brevirhabdus pacifica	0.0357563	0
Rhizobium daejeonense	0.0370231	0
Desulfotalea psychrophila	0.0381203	0
Desulfotalea psychrophila LSv54	0.0381203	0
Pasteurella multocida subsp. septica	0.0386836	0
Sphingobium sp. RAC03	0.0397598	0
Calothrix brevissima NIES-22	0.0402737	0
Metabacillus sp. B2-18	0.0402737	0
Peribacillus frigoritolerans	0.0402737	0
Calothrix brevissima	0.0402737	0
Ruegeria sp. SCSIO 43209	0.0402737	0
Gluconobacter oxydans	0.0402737	0
Sutcliffiella horikoshii	0.0402737	0
Deinococcus metallilatus	0.0415645	0
Pseudomonas mendocina S5.2	0.0417823	0
Asticcacaulis excentricus CB 48	0.0417823	0
Acinetobacter sp. TGL-Y2	0.0433385	0
Bradyrhizobium sp. LCT2	0.0433385	0
Burkholderia glumae BGR1	0.0433385	0
Rhodococcus jostii	0.0455239	0
Rhodococcus jostii RHA1	0.0455239	0
Pseudonocardia alaniniphila	0.0471506	0
Streptomyces sp. SYP-A7193	0.0496964	0
