# Supplementary material for: Racial disparities in metastatic colorectal cancer outcomes revealed by tumor microbiome and transcriptome analysis with bevacizumab treatment
Source: Front Pharmacol. 2024 Jan 31;14:1320028. doi: 10.3389/fphar.2023.1320028 (PMC10864621; doi:10.3389/fphar.2023.1320028)
Supplement: Supplementary file 3 [file Table4.XLSX]

## Sheet: Sheet1
	P-Value	Fold Change (median of group1 / median of group2)
Tsukamurella tyrosinosolvens	0.0428758	1.78922
Rhizobium lentis	0.0427814	0.653005
Xanthomonas citri pv. mangiferaeindicae	0.00920407	0.53365
Bacillus cereus	0.0408727	0.501848
Helicobacter cinaedi	0.0246079	0.400828
Paraburkholderia sprentiae WSM5005	0.000184248	0.246405
Paraburkholderia sprentiae	0.000184248	0.246405
Sulfolobus sp. A20	0.0235696	0.0815718
Yoonia maritima	1.38732e-06	0
Moorena producens	1.29046e-05	0
Trichlorobacter lovleyi SZ	1.29046e-05	0
Geobacillus thermoleovorans	1.29046e-05	0
Rhizobium freirei PRF 81	1.29046e-05	0
Rhizobium freirei	1.29046e-05	0
Moorena producens PAL-8-15-08-1	1.29046e-05	0
Teredinibacter purpureus	2.0096e-05	0
Kalamiella piersonii	3.8136e-05	0
Methylosinus trichosporium	7.44199e-05	0
Methylosinus trichosporium OB3b	7.44199e-05	0
Thermococcus barossii	0.000247654	0
Haladaptatus sp. ZJ1	0.000510484	0
Trichlorobacter lovleyi	0.000680463	0
Streptomyces sp. 891-h	0.000698566	0
Rhodococcus sp. p52	0.000698566	0
Prauserella muralis	0.000698566	0
Bartonella sp. HY406	0.000698566	0
Pseudalkalibacillus hwajinpoensis	0.000728122	0
Cupriavidus sp. USMAHM13	0.000728122	0
Streptomyces rutgersensis	0.000758836	0
Paenibacillus peoriae	0.000802622	0
Acinetobacter schindleri	0.000802622	0
Halorientalis sp. IM1011	0.000956647	0
Calothrix brevissima	0.00184942	0
Calothrix brevissima NIES-22	0.00184942	0
Mahlunavirus rarus	0.00210615	0
Bacillus phage SP-15	0.00210615	0
Lactobacillus prophage Lj965	0.00210615	0
Sphingomonas phage PAU	0.00210615	0
uncultured phage cr128_1	0.00210615	0
Bartonella sp. HY761	0.00210615	0
Sulfuricurvum kujiense	0.00210615	0
Thornevirus SP15	0.00210615	0
Harrekavirus harreka	0.00210615	0
Ralstonia phage RSP15	0.00210615	0
Olleya phage Harreka_1	0.00210615	0
Streptomyces roseochromogenus subsp. oscitans DS 12.976	0.00210615	0
Streptomyces roseochromogenus subsp. oscitans	0.00210615	0
Streptomyces roseochromogenus	0.00210615	0
Campylobacter virus IBB35	0.00210615	0
Campylobacter phage vB_CcoM-IBB_35	0.00210615	0
Vibrio sp. 09022	0.00210615	0
Cyanobacterium aponinum PCC 10605	0.00210615	0
Mimasvirus CBB	0.00210615	0
Cyanobacterium aponinum	0.00210615	0
Bacillus methanolicus PB1	0.00210615	0
Yersinia phage PY54	0.00210615	0
Clavibacter michiganensis subsp. sepedonicus	0.00210615	0
Streptococcus marmotae	0.00210615	0
Acajnonavirus acj9	0.00210615	0
Acinetobacter phage Acj9	0.00210615	0
Shizishanvirus phCDa	0.00210615	0
Pseudomonas phage phCDa	0.00210615	0
Tuodvirus phD2B	0.00210615	0
Lelliottia phage phD2B	0.00210615	0
Koutsourovirus KDA1	0.00210615	0
Shewanella baltica OS223	0.00210615	0
Enterobacter phage phiKDA1	0.00210615	0
Pradovirus XAJ24	0.00210615	0
Pseudomonas atacamensis	0.00210615	0
Xanthomonas phage XAJ24	0.00210615	0
Serkorvirus ITL1	0.00210615	0
Ralstonia phage phiITL-1	0.00210615	0
Pectinobacterium phage vB_PcaM_CBB	0.00210615	0
Pseudoalteromonas sp. SCSIO 43201	0.00210615	0
Legionella sp. PC1000	0.00210615	0
Sulfitobacter guttiformis	0.00210615	0
Mesorhizobium sp. B2-1-8	0.00210615	0
Berlinvirus PYPS50	0.00210615	0
Yersinia phage PYPS50	0.00210615	0
Bdellovibrio phage phi1422	0.00210615	0
Gordonia phage VanLee	0.00210615	0
Sulfuricurvum kujiense DSM 16994	0.00210615	0
Brigitvirus brigit	0.00210615	0
Sewage-associated circular DNA virus-13	0.00210615	0
Jenstvirus jenst	0.00210615	0
Bacillus sp. SYJ	0.00210615	0
Rhodococcus pyridinivorans SB3094	0.00210615	0
Clostridium novyi A str. GD211209	0.00210615	0
Salmonella enterica subsp. enterica serovar Saintpaul	0.00210615	0
Shigella boydii	0.00210615	0
Streptobacillus moniliformis	0.00210615	0
Shigella boydii CDC 3083-94	0.00210615	0
Kosakonia radicincitans	0.00210615	0
Erwinia rhapontici	0.00210615	0
Buchnera aphidicola (Cinara confinis)	0.00210615	0
Staphylococcus agnetis	0.00210615	0
Cereibacter sphaeroides WS8N	0.00210615	0
Wolbachia endosymbiont of Aedes albopictus	0.00210615	0
Polaromonas sp. E10S	0.00210615	0
Corynebacterium striatum	0.00210615	0
Enterococcus faecium ATCC 8459 = NRRL B-2354	0.00210615	0
Streptomyces violaceusniger	0.00210615	0
Streptomyces violaceusniger Tu 4113	0.00210615	0
Calothrix sp. PCC 6303	0.00210615	0
Sphingomonas sp. CL5.1	0.00210615	0
Mycobacterium sp. SMC-4	0.00210615	0
Streptomyces sp. SM17	0.00210615	0
Desulfocapsa sulfexigens	0.00210615	0
Desulfocapsa sulfexigens DSM 10523	0.00210615	0
Phycisphaera mikurensis	0.00210615	0
Staphylococcus sp. HL28	0.00210615	0
Faecalibacterium phage FP_Brigit	0.00210615	0
Enterobacter bugandensis	0.00210615	0
Novacetimonas hansenii	0.00210615	0
Brevibacillus phage Jenst	0.00210615	0
Cyvirus cyprinidallo3	0.00210615	0
Cyprinid herpesvirus 3	0.00210615	0
Cyvirus cyprinidallo1	0.00210615	0
Cyprinid herpesvirus 1	0.00210615	0
Quwivirus caviidbeta2	0.00210615	0
Caviid betaherpesvirus 2	0.00210615	0
Acanthocystis turfacea chlorella virus 1	0.00210615	0
Monkeypox virus	0.00210615	0
Iodobacter fluviatilis	0.00210615	0
Neodiprion abietis NPV	0.00210615	0
Drosophila melanogaster nudivirus C	0.00210615	0
Cylindrospermopsis curvispora	0.00210615	0
Acidibrevibacterium fodinaquatile	0.00210615	0
Cylindrospermopsis curvispora GIHE-G1	0.00210615	0
Esparto virus	0.00210615	0
Sulfolobus monocaudavirus SMV2	0.00210615	0
Borrelia parkeri SLO	0.00210615	0
Corynebacterium efficiens YS-314	0.00210615	0
Corynebacterium efficiens	0.00210615	0
Rhodococcus sp. 3-2	0.00210615	0
Salmonella enterica subsp. enterica serovar Anatum	0.00210615	0
Pseudonocardia sp. DSM 110487	0.00210615	0
Brachybacterium halotolerans subsp. kimchii	0.00210615	0
Brachybacterium halotolerans	0.00210615	0
Acinetobacter septicus	0.00210615	0
Sinu virus	0.00210615	0
Marinomonas algicola	0.00210615	0
Phycisphaera mikurensis NBRC 102666	0.00210615	0
Vibrio sp. B1REV9	0.00210615	0
Feline sakobuvirus A	0.00210615	0
Weheuvirus chthonovicinum	0.00210615	0
Cryobacterium arcticum	0.00210615	0
ssRNA phage Gephyllon.3_1	0.00210615	0
Weissella cibaria	0.00210615	0
Thogotovirus sinuense	0.00210615	0
Mycolicibacterium sp. P1-18	0.00210615	0
Erwinia amylovora LA637	0.00210615	0
Cauliflower mosaic virus	0.00210615	0
Caulimovirus tessellobrassicae	0.00210615	0
Sakobuvirus A	0.00210615	0
Haloarcula hispanica	0.00221342	0
Corynebacterium jeikeium	0.00238533	0
Pyrococcus yayanosii CH1	0.00274889	0
Pyrococcus yayanosii	0.00274889	0
Borrelia crocidurae str. Achema	0.00289188	0
Bacillus velezensis	0.00289451	0
Enterococcus mundtii	0.00406818	0
Herbiconiux sp. L3-i23	0.00478802	0
Enterococcus mundtii QU 25	0.00531547	0
Brucella pituitosa	0.00531547	0
Aciduliprofundum boonei T469	0.0053452	0
Candidatus Aciduliprofundum boonei	0.0053452	0
Campylobacter coli	0.00564822	0
Clostridium haemolyticum NCTC 9693	0.00564822	0
Nostoc sp. 'Lobaria pulmonaria (5183) cyanobiont'	0.00564822	0
Rhizobium etli CIAT 652	0.00564822	0
Listeria ivanovii	0.00564822	0
Clostridium haemolyticum	0.00564822	0
Cereibacter sphaeroides	0.00570695	0
Rhizobium leguminosarum bv. trifolii WSM1689	0.00582154	0
Acidovorax carolinensis	0.00582154	0
Nostoc sp. NIES-3756	0.00599964	0
Terribacillus sp. DMT04	0.00599964	0
Methanopyrus sp. KOL6	0.00704228	0
Nostoc sp. ATCC 53789	0.00728019	0
Halalkalicoccus jeotgali	0.00838866	0
Halalkalicoccus jeotgali B3	0.00838866	0
Bacillus toyonensis	0.00878167	0
Halarchaeum sp. CBA1220	0.00897071	0
Thermococcus gammatolerans EJ3	0.0112469	0
Thermococcus gammatolerans	0.0112469	0
Streptomyces mirabilis	0.0118136	0
Macrococcus armenti	0.0119246	0
Haloprofundus salilacus	0.0123693	0
Halanaeroarchaeum sulfurireducens	0.0127089	0
Pseudomonas mendocina	0.0127417	0
Bradyrhizobium diazoefficiens	0.0130925	0
Halorubrum sp. BOL3-1	0.0131198	0
Aminobacter sp. MDW-2	0.0140987	0
Cuniculiplasma divulgatum	0.0157112	0
Candidatus Nitrosomarinus catalina	0.01584	0
Pyrococcus sp. NA2	0.0162751	0
Paenibacillus polymyxa SC2	0.016436	0
Salinarchaeum sp. IM2453	0.0165112	0
Komagataeibacter intermedius	0.0174594	0
Sphingobium indicum UT26S	0.0177335	0
Metabacillus endolithicus	0.0183518	0
Komagataeibacter intermedius AF2	0.0188798	0
Bacillus sp. BS98	0.0191828	0
Enterobacter cancerogenus	0.0191828	0
Vibrio mediterranei	0.0196417	0
Niallia circulans	0.0196417	0
Qipengyuania spongiae	0.0196417	0
Rhodococcus sp. JS3073	0.020374	0
Pseudanabaena sp. ABRG5-3	0.0204106	0
Erwinia persicina	0.0205885	0
Mesorhizobium huakuii	0.0205885	0
Nitrosophilus labii	0.0208437	0
Halovenus salina	0.0225588	0
Methylorubrum extorquens AM1	0.0231478	0
Thermus oshimai	0.0233304	0
Thermus oshimai JL-2	0.0233304	0
Fischerella sp. NIES-4106	0.0239156	0
Granulicella tundricola MP5ACTX9	0.0239524	0
Granulicella tundricola	0.0239524	0
Halorubrum sp. 2020YC2	0.0244202	0
Pseudomonas mendocina S5.2	0.024428	0
Kosakonia pseudosacchari	0.0248302	0
Campylobacter fetus	0.025238	0
Borrelia crocidurae	0.0260578	0
Duffyella gerundensis	0.0277692	0
Tateyamaria omphalii	0.0282586	0
Roseovarius indicus	0.0284068	0
Ensifer sp. PDNC004	0.0302446	0
Haloplanus sp. HW8-1	0.0333451	0
Halorubrum salinarum	0.0351652	0
Paraburkholderia phymatum	0.0352466	0
Paraburkholderia phymatum STM815	0.0352466	0
Halosimplex sp. XZYJT29	0.0355198	0
Natronorubrum aibiense	0.035576	0
Methylorubrum extorquens	0.036336	0
Halomicroarcula sp. SYNS111	0.0368079	0
Novosphingobium humi	0.0377009	0
Pseudonocardia sp. EC080610-09	0.040702	0
Rhizobium sp. ACO-34A	0.0418171	0
Nanobdella aerobiophila	0.0428036	0
Halomicrobium salinisoli	0.0428455	0
Edwardsiella piscicida	0.0429849	0
Marinobacter sp. M3C	0.0431236	0
Cupriavidus metallidurans	0.0434515	0
Nocardia asteroides	0.0443794	0
Enterobacter soli	0.0443794	0
Photobacterium damselae subsp. piscicida	0.0446754	0
Methanomicrobium antiquum	0.0446981	0
Natronobiforma sp. CGA73	0.0454548	0
Pediococcus pentosaceus	0.0455414	0
Burkholderia thailandensis 34	0.0455414	0
Halorhabdus sp. BNX81	0.0456703	0
Serratia symbiotica	0.0461783	0
Methanococcoides burtonii DSM 6242	0.0463434	0
Methanococcoides burtonii	0.0463434	0
Vibrio crassostreae	0.0464216	0
Chlamydia psittaci	0.0474597	0
Methanobrevibacter smithii ATCC 35061	0.0485281	0
Rhizobium sp. BG6	0.0497217	0
Caldivirga maquilingensis	0.0499643	0
Caldivirga maquilingensis IC-167	0.0499643	0
