# Supplementary material for: Racial disparities in metastatic colorectal cancer outcomes revealed by tumor microbiome and transcriptome analysis with bevacizumab treatment
Source: Front Pharmacol. 2024 Jan 31;14:1320028. doi: 10.3389/fphar.2023.1320028 (PMC10864621; doi:10.3389/fphar.2023.1320028)
Supplement: Supplementary file 4 [file Table1.XLSX]

## Sheet: Sheet1
Species	P-Value	Fold Change (median of group1 / median of group2)	RACE
Tsukamurella tyrosinosolvens	0.0428758	1.78922	White_vs_Black
Rhizobium lentis	0.0427814	0.653005	White_vs_Black
Xanthomonas citri pv. mangiferaeindicae	0.00920407	0.53365	White_vs_Black
Bacillus cereus	0.0408727	0.501848	White_vs_Black
Helicobacter cinaedi	0.0246079	0.400828	White_vs_Black
Paraburkholderia sprentiae	0.000184248	0.246405	White_vs_Black
Sulfolobus sp. A20	0.0235696	0.0815718	White_vs_Black
Haloarcula marismortui	0.0385762	23.1584	White_vs_Asian
Methanobacterium formicicum	0.0419636	8.97557	White_vs_Asian
Shinella sp. PSBB067	0.0354871	0.166184	White_vs_Asian
Haloarcula marismortui	0.0270677	26.8826	Black_vs_Asian
Methanobacterium formicicum	0.0169807	14.3372	Black_vs_Asian
Methanococcus vannielii	0.0226952	6.34392	Black_vs_Asian
Methanosarcina barkeri	0.0481965	6.23392	Black_vs_Asian
Methanohalophilus halophilus	0.0285813	5.97646	Black_vs_Asian
Acidianus manzaensis	0.0443013	2.59549	Black_vs_Asian
Salmonella enterica	0.0373039	2.38197	Black_vs_Asian
Alteromonas macleodii	0.0492405	0.293415	Black_vs_Asian
Rhodococcus qingshengii	0.0341734	0.20144	Black_vs_Asian
Sulfurovum sp. HSL1-3	0.0378711	0.192364	Black_vs_Asian
Novosphingobium resinovorum	0.0473988	0.105066	Black_vs_Asian
Sphingobium herbicidovorans	0.0371219	0.0742093	Black_vs_Asian
